# Supplementary material for: Converting unstructured cardiac catheterization and echocardiography reports into structured data using transformer-based language models
Source: JAMIA Open. 2026 Mar 26;9(2):ooag036. doi: 10.1093/jamiaopen/ooag036 (PMC13020537; doi:10.1093/jamiaopen/ooag036)
Supplement: ooag036_Supplementary_Data [file ooag036_supplementary_data.zip]

Archive with 3 entries (3 files):
- 14-Mar-2026_024646_JAMIO-2025-0492-R2-Supplementary-File.docx
- 14-Mar-2026_021351_JAMIO-2025-0492-R2-Supplementary-File.docx
- JAMIO-2025-0492-R2-Supplementary-File.docx
